# Supplementary material for: Cerebral Amyloidosis in Individuals with Subjective Cognitive Decline: From Genetic Predisposition to Actual Cerebrospinal Fluid Measurements
Source: Biomedicines. 2024 May 10;12(5):1053. doi: 10.3390/biomedicines12051053 (PMC11118196; doi:10.3390/biomedicines12051053)
Supplement: Supplementary file 1 [file biomedicines-12-01053-s001.zip]

Archive with 1 entries (1 files):
- biomedicines-2974325-supplementary.pdf
